# Supplementary material for: Isolation and Characterization of Poeciguamerin, a Peptide with Dual Analgesic and Anti-Thrombotic Activity from the Poecilobdella manillensis Leech
Source: Int J Mol Sci. 2023 Jul 4;24(13):11097. doi: 10.3390/ijms241311097 (PMC10342134; doi:10.3390/ijms241311097)
Supplement: Supplementary file 1 [file ijms-24-11097-s001.zip]

Archive with 1 entries (1 files):
- ijms-2452020-supplementary.pdf
